# Supplementary material for: Highly Efficient Photoinitiation Systems Based on Dibenzo[a,c]phenazine Sensitivity to Visible Light for Dentistry
Source: Materials (Basel). 2024 May 28;17(11):2597. doi: 10.3390/ma17112597 (PMC11173425; doi:10.3390/ma17112597)
Supplement: Supplementary file 1 [file materials-17-02597-s001.zip]

Archive with 1 entries (1 files):
- materials-3007577-supplementary.pdf
